# Supplementary material for: Data relating to mems piezoelectric micro power harvester physical parameter optimization, for extremely low frequency and low vibration level applications
Source: Data Brief. 2020 Nov 24;33:106571. doi: 10.1016/j.dib.2020.106571 (PMC7704336; doi:10.1016/j.dib.2020.106571)
Supplement: Supplementary file 1 [file mmc1.zip › mybibfile.bib]

% Encoding: UTF-8

@Article{mil2018,
  author   = {R. N. {Miles}},
  title    = {A Compliant Capacitive Sensor for Acoustics: Avoiding Electrostatic Forces at High Bias Voltages},
  journal  = {IEEE Sensors Journal},
  year     = {2018},
  volume   = {18},
  number   = {14},
  pages    = {5691-5698},
  month    = {July},
  issn     = {2379-9153},
  doi      = {10.1109/JSEN.2018.2841345},
  keywords = {acoustic transducers;capacitive sensors;electrodes;bias voltage;dynamic capacitive sensor configuration;pull-in instability;thin electrode materials;electrostatic forces;acoustic sensor design;Electrodes;Electrostatics;Force;Potential energy;Capacitive sensors;Microphones;Acoustic sensors;mechanical sensors;capacitive sensors},
}

@Article{siy2005,
  author   = {{Siyuan He} and R. B. {Mrad}},
  title    = {Large-stroke microelectrostatic actuators for vertical translation of micromirrors used in adaptive optics},
  journal  = {IEEE Transactions on Industrial Electronics},
  year     = {2005},
  volume   = {52},
  number   = {4},
  pages    = {974-983},
  month    = {Aug},
  issn     = {1557-9948},
  doi      = {10.1109/TIE.2005.851682},
  keywords = {electrostatic actuators;adaptive optics;micromirrors;micromechanical devices;micromachining;numerical analysis;microelectrostatic actuator;vertical translation;adaptive optics;asymmetric electric field;translation micromirror;analytical model;numerical simulation;multi-user MEMS process;conformal transformation;repulsive force actuator;optical microelectro-mechanical system;optical MEMS;surface micromachining;50 V;Micromirrors;Adaptive optics;Electrostatic actuators;Optical surface waves;Micromachining;Electrodes;Voltage;Mirrors;Analytical models;Adaptive optics;conformal transformation;microelectrostatic actuator;micromirror;optical microelectromechanical systems (optical MEMS);repulsive force actuator;surface micromachining},
}

@Article{lu2018,
  author  = {{Lu. {Yingxian} and Marty. {Frédéric } and Dimitri. {Galayko} and Jean-Marc. {Laheurte} and Philippe. {Basset} }},
  title   = {A power supply module for autonomous portable electronics: ultralow-frequency MEMS electrostatic kinetic energy harvester with a comb structure reducing air damping},
  journal = {Microsystems \& Nanoengineering},
  year    = {2018},
}

@Article{nat2019,
  author  = {{Naito Y} and K. {Uenishi }},
  title   = {Electrostatic MEMS Vibration Energy Harvesters inside of Tire Treads},
  journal = {Sensors},
  year    = {2019},
}

@InProceedings{miy2018,
  author    = {T. {Miyoshi} and M. {Adachi} and Y. {Tanaka} and Y. {Suzuki}},
  title     = {Low-profile Rotational Electret Energy Harvester for Battery-less Wearable Device},
  booktitle = {2018 IEEE/ASME International Conference on Advanced Intelligent Mechatronics (AIM)},
  year      = {2018},
  pages     = {391-394},
  month     = {July},
  doi       = {10.1109/AIM.2018.8452249},
  issn      = {2159-6255},
  keywords  = {electrets;electric generators;energy harvesting;printed circuits;low-profile rotational electret energy harvester;battery-less wearable device;human arm swing;flexible print circuit boards;electrode/electret substrates;metal ball bearing;rotational support;rotational part;eccentric mass;multiaxis robot;power generation performance;size 3.3 mm;power 80.0 muW;velocity 1.45 m/s;Electrets;Power generation;Rotors;Legged locomotion;Electrodes;Air gaps},
}

@Article{AHM2018,
  author   = {Iftikhar Ahmad and Farid Ullah Khan},
  title    = {Multi-mode vibration based electromagnetic type micro power generator for structural health monitoring of bridges},
  journal  = {Sensors and Actuators A: Physical},
  year     = {2018},
  volume   = {275},
  pages    = {154 - 161},
  issn     = {0924-4247},
  abstract = {This article presents the development of multi-mode vibration based electromagnetic type micro power generator (MPG). Along the stainless steel planar spring (SPS) and magnet assembly, a movable coil (MC) is a novel addition to the resonant frequencies of the device. The design with MCs on either side of the magnet provide higher power generation for the same footprint of the device at multiple modes. Computer numerical control (CNC) milling machine, wire-cut electric discharge machine (EDM) and 3D printer are used to fabricate the MCs, SPS and spacers respectively to yield a MPG with an overall volume of 29.03 cm3. The developed MPG is characterized to generate power at four different resonant frequencies below 100 Hz. At 3rd mode (82 Hz) the developed MPG is able to produce a maximum 33 mV open circuit voltage, 14.5 mV load voltage and a power of 68.4 μW. Furthermore, the present development and experimentation of the MPG with a yielded power density of 2.35 μW/cm3 at 2 g acceleration can be regarded as guidelines for multi-mode devices.},
  doi      = {https://doi.org/10.1016/j.sna.2018.04.005},
  keywords = {Electromagnetic, Energy harvesting, Vibration, Movable coil, Planar spring, Multiple modes},
  url      = {http://www.sciencedirect.com/science/article/pii/S0924424717319106},
}

@InProceedings{Kan2018,
  author    = {M. {Kaneko} and K. {Mishima} and K. {Kudo} and K. {Ebisawa} and K. {Saito} and F. {Uchikoba}},
  title     = {Development of mountable electromagnetic induction type MEMS generator},
  booktitle = {2018 International Conference on Electronics Packaging and iMAPS All Asia Conference (ICEP-IAAC)},
  year      = {2018},
  pages     = {293-298},
  month     = {April},
  doi       = {10.23919/ICEP.2018.8374307},
  issn      = {null},
  keywords  = {coils;electromagnetic induction;machine bearings;magnetic circuits;micromechanical devices;rotors;turbogenerators;fabricated electromagnetic induction type MEMS air turbine generator;mountable electromagnetic induction type MEMS generator;three-phase type MEMS air turbine generator;silicon air turbine;ceramic magnetic circuit;multilayer ceramic technology;monolithic ceramic structure;pressure 0.3 MPa;apparent power 3.01 mVA;resistance 3.0 ohm;Ni-Cu-Zn;Magnetic circuits;Micromechanical devices;Generators;Magnetic multilayers;Ceramics;Turbines;Magnetic levitation;MEMS;electromangetic induction type;three-phase generator;multilayer ceramic technology;mountable},
}

@InProceedings{Kud2018,
  author    = {M. {Kaneko} and K. {Kudo} and K. {Mishima} and K. {Ebisawa} and K. {Saito} and F. {Uchikoba}},
  title     = {Design and Fabrication of Electromagnetic Induction Type MEMS Generators with Ceramic Magnetic Circuit},
  booktitle = {2018 IEEE/ASME International Conference on Advanced Intelligent Mechatronics (AIM)},
  year      = {2018},
  pages     = {580-585},
  month     = {July},
  doi       = {10.1109/AIM.2018.8452283},
  issn      = {2159-6255},
  keywords  = {ceramics;coils;electromagnetic induction;machine bearings;magnetic circuits;magnetic flux;microfabrication;turbines;turbogenerators;miniature electromagnetic induction type MEMS generator fabrication;electromagnetic induction type MEMS generator design;three-phase type magnetic circuit design;single-phase type magnetic circuit design;magnetic flux optimization;magnetic flux leakage suppression;alignment error;coil inductance;coil inductance influence;high output power;three-phase type generator;load resistance;rotational speed;single-phase type generator;maximum output power;magnetic core;miniature three-dimensional coil structure;multilayer ceramic magnetic circuit;MEMS turbine;air turbine;stable rotational motion;miniature ball-bearing;power generation;apparent power 3.01 mVA;resistance 3.0 ohm;apparent power 2.41 mVA;resistance 8.0 ohm;Magnetic circuits;Generators;Micromechanical devices;Magnetic multilayers;Turbines;Magnetic flux;Ceramics},
}

@InProceedings{Mal2018,
  author    = {D. {Mallick} and K. {Paul} and S. {Roy}},
  title     = {Design Optimization of Fully Integrated, MEMS Electromagnetic Energy Harvesting Devices using Patterned Micro-magnet Arrays},
  booktitle = {2018 IEEE 18th International Conference on Nanotechnology (IEEE-NANO)},
  year      = {2018},
  pages     = {1-3},
  month     = {July},
  doi       = {10.1109/NANO.2018.8626365},
  issn      = {1944-9399},
  keywords  = {cobalt alloys;coercive force;demagnetisation;electrodeposition;energy harvesting;magnetic materials;microfabrication;micromechanical devices;optimisation;permanent magnets;phosphorus alloys;platinum alloys;transducers;magnetic MEMS transducers;rare-earth free batch fabrication;magnetic elements;micropatterned structures;design optimization;micromagnet arrays;permanent magnetic material;pulse reverse electro-deposition techniques;integrated MEMS electromagnetic energy harvesting devices;demagnetization fields;coercivity;temperature 293 K to 298 K;CoPtP;Magnetic flux;Permanent magnets;Micromechanical devices;Magnetic devices;Demagnetization;Magnetic resonance imaging;Performance evaluation},
}

@Article{Tao2018,
  author   = {K. {Tao} and L. {Tang} and J. {Wu} and S. W. {Lye} and H. {Chang} and J. {Miao}},
  title    = {Investigation of Multimodal Electret-Based MEMS Energy Harvester With Impact-Induced Nonlinearity},
  journal  = {Journal of Microelectromechanical Systems},
  year     = {2018},
  volume   = {27},
  number   = {2},
  pages    = {276-288},
  month    = {April},
  issn     = {1941-0158},
  doi      = {10.1109/JMEMS.2018.2792686},
  keywords = {circuit simulation;electrets;energy harvesting;equivalent circuits;micromechanical devices;electrical equivalent circuit model;impact mechanism;nonlinear behavior;peak shifting;bandwidth enhancing dynamics;MEMS energy harvester;impact-induced nonlinearity;multimodal structure;broad operating bandwidth;primary subsystem;power generation;electrode-free auxiliary subsystem;frequency tuning;tiny auxiliary subsystem;comparable outputs;low excitations;introduces impact;resonant peak;elevated excitations;3-dB bandwidth;low frequency ratio;degree-of-freedom resonant structure;size 295.0 mm;velocity 12.8 m/s;frequency 20.4 Hz to 60.4 Hz;Resonant frequency;Micromechanical devices;Bandwidth;Springs;Electrodes;Tuning;Fabrication;2DOF;multimodal;nonlinear;MEMS;electret-based energy harvester},
}

@InProceedings{Iqb2016,
  author    = {F. U. {Khan} and M. {Iqbal}},
  title     = {Electromagnetic-based bridge energy harvester using traffic-induced bridge's vibrations and ambient wind},
  booktitle = {2016 International Conference on Intelligent Systems Engineering (ICISE)},
  year      = {2016},
  pages     = {380-385},
  month     = {Jan},
  doi       = {10.1109/INTELSE.2016.7475152},
  issn      = {null},
  keywords  = {cantilevers;condition monitoring;energy harvesting;vibrations;wireless sensor networks;electromagnetic-based bridge energy harvester;EBEH;bridge vibrations;ambient wind;wireless sensor nodes;WSN;bridges health monitoring;wound coil;permanent magnet;airfoil;cantilever beam;base support;ambient vibration;wind energies;resistance 54.5 ohm;voltage 290 mV;power 354.5 muW;frequency 3.6 Hz;Bridge circuits;Vibrations;Acceleration;Resonant frequency;Wireless sensor networks;Magnetic flux;Monitoring;Bridge energy harvester;structural health monitoring;electromagnetic induction;airfoil;traffic-induced bridge's vibrations and wind},
}

@Article{Ron2018,
  author   = {Ronan Hinchet and Ali Ghaffarinejad and Yingxian Lu and Javad Yavand Hasani and Sang-Woo Kim and Philippe Basset},
  title    = {Understanding and modeling of triboelectric-electret nanogenerator},
  journal  = {Nano Energy},
  year     = {2018},
  volume   = {47},
  pages    = {401 - 409},
  issn     = {2211-2855},
  abstract = {Recently, electrostatic kinetic energy harvesters regained strong attention through the development of new triboelectric generators for harvesting green and renewable energy. These devices use a triboelectric dielectric layer as electret for polarizing their capacitance and they behave similarly to electret generators. However, triboelectric-based electret nanogenerators (T-ENG) have specificities arising from the contact electrification phenomenon and leading to different performances. For better understanding T-ENG, we investigated their electrical modeling with lumped-elements and multiphysics simulation in light of last researches on electret generators. To take into account T-ENG specificities, we experimentally measured the amplitude of the triboelectric effect on perfluoroalkoxy alkane films. This approach allowed fully simulating T-ENG and the model was found in agreement with experimental results. Understanding and verifying the model is capital, but to go further toward the application of T-ENG, we reused two electret circuits to extract the T-ENG model parameters in view of facilitating their realistic modeling and practical development into application.},
  doi      = {https://doi.org/10.1016/j.nanoen.2018.02.030},
  keywords = {Triboelectric nanogenerator, Kinetic energy harvester, Triboelectric generator simulation, Triboelectric-electret (triboelectret) nanogenerator, T-ENG},
  url      = {http://www.sciencedirect.com/science/article/pii/S2211285518300983},
}

@InProceedings{Ham2019,
  author    = {H. M. A. {Hamid} and Z. {Celik-Butler}},
  title     = {Design and Optimization of a MEMS Triboelectric Energy Harvester for Nano-sensor Applications},
  booktitle = {2019 IEEE Sensors Applications Symposium (SAS)},
  year      = {2019},
  pages     = {1-6},
  month     = {March},
  doi       = {10.1109/SAS.2019.8706072},
  issn      = {null},
  keywords  = {energy harvesting;micromechanical devices;nanosensors;optimisation;triboelectricity;vibrations;MEMS triboelectric energy harvester;nanosensor applications;triboelectric vibrational energy harvester;MEMS scale size;low mass;integrated design;MEMS device;dynamic optimization;volume power densities;comparatively high power density;high frequency mechanical vibrations;high power density;nanosensors;wireless sensor nodes;space exploration programs;microrobotics;prosthetics;frequency 800.0 Hz;power 196.91 nW;Springs;Optimization;Robot sensing systems;Micromechanical devices;Vibrations;Electrostatics;Density measurement;Nano energy harvester;triboelectric energy harvester;vibrational energy harvesting;electrostatic discharge},
}

@InProceedings{Pal2018,
  author    = {Mark Pallay and Alwathiqbellah I. Ibrahim and Shahrzad Towfighian},
  title     = {A {MEMS} Threshold Acceleration Switch Powered by a Triboelectric Generator},
  booktitle = {Volume 4: 23rd Design for Manufacturing and the Life Cycle Conference; 12th International Conference on Micro- and Nanosystems},
  year      = {2018},
  month     = {aug},
  publisher = {American Society of Mechanical Engineers},
  doi       = {10.1115/detc2018-85543},
}

@Article{Tos2019,
  author    = {Hiroshi Toshiyoshi and Suna Ju and Hiroaki Honma and Chang-Hyeon Ji and Hiroyuki Fujita},
  title     = {{MEMS} vibrational energy harvesters},
  journal   = {Science and Technology of Advanced Materials},
  year      = {2019},
  volume    = {20},
  number    = {1},
  pages     = {124--143},
  month     = {feb},
  doi       = {10.1080/14686996.2019.1569828},
  publisher = {Informa {UK} Limited},
}

@Article{Hwa2019,
  author    = {Hee Jae Hwang and Yeonseok Jung and Kyungwho Choi and Dongseob Kim and Jinhyoung Park and Dukhyun Choi},
  title     = {Comb-structured triboelectric nanogenerators for multi-directional energy scavenging from human movements},
  journal   = {Science and Technology of Advanced Materials},
  year      = {2019},
  volume    = {20},
  number    = {1},
  pages     = {725--732},
  month     = {jul},
  doi       = {10.1080/14686996.2019.1630856},
  publisher = {Informa {UK} Limited},
}

@Article{Lee2019,
  author    = {Bo-Yeon Lee and Dong Hyun Kim and Jiseul Park and Kwi-Il Park and Keon Jae Lee and Chang Kyu Jeong},
  title     = {Modulation of surface physics and chemistry in triboelectric energy harvesting technologies},
  journal   = {Science and Technology of Advanced Materials},
  year      = {2019},
  volume    = {20},
  number    = {1},
  pages     = {758--773},
  month     = {jul},
  doi       = {10.1080/14686996.2019.1631716},
  publisher = {Informa {UK} Limited},
}

@Article{rash2017,
  author    = {Mohd H. S. Alrashdan and Azrul Azlan Hamzah and Burhanuddin Yeop Majlis},
  title     = {Power density optimization for {MEMS} piezoelectric micro power generator below 100~Hz applications},
  journal   = {Microsystem Technologies},
  year      = {2017},
  volume    = {24},
  number    = {4},
  pages     = {2071--2084},
  month     = {nov},
  doi       = {10.1007/s00542-017-3608-1},
  publisher = {Springer Science and Business Media {LLC}},
}

@Article{Tao2019,
  author    = {Kai Tao and Haiping Yi and Lihua Tang and Jin Wu and Peihong Wang and Nan Wang and Liangxing Hu and Yongqing Fu and Jianmin Miao and Honglong Chang},
  title     = {Piezoelectric {ZnO} thin films for 2DOF {MEMS} vibrational energy harvesting},
  journal   = {Surface and Coatings Technology},
  year      = {2019},
  volume    = {359},
  pages     = {289--295},
  month     = {feb},
  doi       = {10.1016/j.surfcoat.2018.11.102},
  publisher = {Elsevier {BV}},
}

@Article{RashmiK2019,
  author    = {Rashmi K R and Arjun Sunil Rao and Jayarama A and Richard Pinto},
  title     = {Low frequency piezoelectric P({VDF}-{TrFE}) micro-cantilevers with a novel {MEMS} process for vibration sensor and energy harvester applications},
  journal   = {Smart Materials and Structures},
  year      = {2019},
  volume    = {28},
  number    = {6},
  pages     = {065022},
  month     = {may},
  doi       = {10.1088/1361-665x/ab19d2},
  publisher = {{IOP} Publishing},
}

@InCollection{Rahim2018,
  author    = {Nur Azirah Abdul Rahim and Ishak Abdul Azid and Loke Kean Koay},
  title     = {A Review of Piezoelectric Design in {MEMS} Scanner},
  booktitle = {Engineering Applications for New Materials and Technologies},
  publisher = {Springer International Publishing},
  year      = {2018},
  pages     = {593--608},
  doi       = {10.1007/978-3-319-72697-7_48},
}

@Article{Priya2019,
  author    = {Shashank Priya and Hyun-Cheol Song and Yuan Zhou and Ronnie Varghese and Anuj Chopra and Sang-Gook Kim and Isaku Kanno and Liao Wu and Dong Sam Ha and Jungho Ryu and Ronald G. Polcawich},
  title     = {A Review on Piezoelectric Energy Harvesting: Materials, Methods, and Circuits},
  journal   = {Energy Harvesting and Systems},
  year      = {2019},
  volume    = {4},
  number    = {1},
  pages     = {3--39},
  month     = {aug},
  doi       = {10.1515/ehs-2016-0028},
  publisher = {Walter de Gruyter {GmbH}},
}

@Article{Ju2018,
  author    = {Suna Ju and Chang-Hyeon Ji},
  title     = {Impact-based piezoelectric vibration energy harvester},
  journal   = {Applied Energy},
  year      = {2018},
  volume    = {214},
  pages     = {139--151},
  month     = {mar},
  doi       = {10.1016/j.apenergy.2018.01.076},
  publisher = {Elsevier {BV}},
}

@Article{Chamanian2019,
  author    = {Salar Chamanian and Hasan Ulusan and Aziz Koyuncuoglu and Ali Muhtaroglu and Haluk Kulah},
  title     = {An Adaptable Interface Circuit With Multistage Energy Extraction for Low-Power Piezoelectric Energy Harvesting {MEMS}},
  journal   = {{IEEE} Transactions on Power Electronics},
  year      = {2019},
  volume    = {34},
  number    = {3},
  pages     = {2739--2747},
  month     = {mar},
  doi       = {10.1109/tpel.2018.2841510},
  publisher = {Institute of Electrical and Electronics Engineers ({IEEE})},
}

@Article{Alrashdan2014,
  author    = {Mohd H. S. Alrashdan and Azrul Azlan Hamzah and BurhanuddinYeop Majlis},
  title     = {Design and optimization of cantilever based piezoelectric micro power generator for cardiac pacemaker},
  journal   = {Microsystem Technologies},
  year      = {2014},
  volume    = {21},
  number    = {8},
  pages     = {1607--1617},
  month     = {oct},
  doi       = {10.1007/s00542-014-2334-1},
  publisher = {Springer Science and Business Media {LLC}},
}

@Article{Khazaee2019,
  author    = {Majid Khazaee and Alireza Rezania and Lasse Rosendahl},
  title     = {Effect of damage and support damping mechanisms on unimorph piezoelectric energy harvester},
  journal   = {Journal of Vibration and Control},
  year      = {2019},
  volume    = {25},
  number    = {18},
  pages     = {2409--2422},
  month     = {jun},
  doi       = {10.1177/1077546319855162},
  publisher = {{SAGE} Publications},
}

@InProceedings{Kanno2019,
  author    = {Isaku Kanno},
  title     = {Piezoelectric Pzt Thin Films: Deposition, Evaluation and Their Applications},
  booktitle = {2019 20th International Conference on Solid-State Sensors, Actuators and Microsystems {\&} Eurosensors {XXXIII} ({TRANSDUCERS} {\&} {EUROSENSORS} {XXXIII})},
  year      = {2019},
  month     = {jun},
  publisher = {{IEEE}},
  doi       = {10.1109/transducers.2019.8808525},
}

@Article{Ramirez2019,
  author    = {J.M. Ram{\'{\i}}rez and C.D. Gatti and S.P. Machado and M. Febbo},
  title     = {Energy harvesting for autonomous thermal sensing using a linked E-shape multi-beam piezoelectric device in a low frequency rotational motion},
  journal   = {Mechanical Systems and Signal Processing},
  year      = {2019},
  volume    = {133},
  pages     = {106267},
  month     = {nov},
  doi       = {10.1016/j.ymssp.2019.106267},
  publisher = {Elsevier {BV}},
}

@Article{Li2019,
  author    = {Meng Li and Xingjian Jing},
  title     = {Novel tunable broadband piezoelectric harvesters for ultralow-frequency bridge vibration energy harvesting},
  journal   = {Applied Energy},
  year      = {2019},
  volume    = {255},
  pages     = {113829},
  month     = {dec},
  doi       = {10.1016/j.apenergy.2019.113829},
  publisher = {Elsevier {BV}},
}

@Article{Zhang2019,
  author    = {Xingxu Zhang and Xiaobiao Shan and Zhiyuan Shen and Tao Xie and Jianmin Miao},
  title     = {A New Self-Powered Sensor Using the Radial Field Piezoelectric Diaphragm in d33 Mode for Detecting Underwater Disturbances},
  journal   = {Sensors},
  year      = {2019},
  volume    = {19},
  number    = {4},
  pages     = {962},
  month     = {feb},
  doi       = {10.3390/s19040962},
  publisher = {{MDPI} {AG}},
}

@Article{Kusano2019,
  author    = {Yuri Kusano and Itaru Ishii and Tatsuya Kamiya and Akihiko Teshigahara and Guo-Lun Luo and David A. Horsley},
  title     = {High-{SPL} Air-Coupled Piezoelectric Micromachined Ultrasonic Transducers Based on 36{\%} {ScAlN} Thin-Film},
  journal   = {{IEEE} Transactions on Ultrasonics, Ferroelectrics, and Frequency Control},
  year      = {2019},
  volume    = {66},
  number    = {9},
  pages     = {1488--1496},
  month     = {sep},
  doi       = {10.1109/tuffc.2019.2921983},
  publisher = {Institute of Electrical and Electronics Engineers ({IEEE})},
}

@InCollection{Debeda2019,
  author    = {H. Deb{\'{e}}da and M.-I. Rua-Taborda and U.-C. Chung and C. Elissalde},
  title     = {One step densification of printed multilayers by {SPS}: Towards new piezoelectric energy harvester {MEMS}},
  booktitle = {Spark Plasma Sintering},
  publisher = {Elsevier},
  year      = {2019},
  pages     = {219--255},
  doi       = {10.1016/b978-0-12-817744-0.00010-6},
}

@Article{Sivasundari2019,
  author    = {K. Sivasundari and D. Mary Sugantharathnam and R. Joseph Daniel},
  title     = {Fabrication of surface micromachined molybdenum cantilever beams for {PWM} {MEMS} pressure sensor and issues that affect yield},
  journal   = {Microsystem Technologies},
  year      = {2019},
  volume    = {25},
  number    = {7},
  pages     = {2535--2545},
  month     = {mar},
  doi       = {10.1007/s00542-019-04388-1},
  publisher = {Springer Science and Business Media {LLC}},
}

@Article{Roundy2003,
  author    = {Shad Roundy and Paul K. Wright and Jan Rabaey},
  title     = {A study of low level vibrations as a power source for wireless sensor nodes},
  journal   = {Computer Communications},
  year      = {2003},
  volume    = {26},
  number    = {11},
  pages     = {1131--1144},
  month     = {jul},
  doi       = {10.1016/s0140-3664(02)00248-7},
  publisher = {Elsevier {BV}},
}

@Article{Wu2018,
  author    = {Yipeng Wu and Jinhao Qiu and Shengpeng Zhou and Hongli Ji and Yang Chen and Sen Li},
  title     = {A piezoelectric spring pendulum oscillator used for multi-directional and ultra-low frequency vibration energy harvesting},
  journal   = {Applied Energy},
  year      = {2018},
  volume    = {231},
  pages     = {600--614},
  month     = {dec},
  doi       = {10.1016/j.apenergy.2018.09.082},
  publisher = {Elsevier {BV}},
}

@Article{Marzencki2008,
  author    = {Marcin Marzencki and Yasser Ammar and Skandar Basrour},
  title     = {Integrated power harvesting system including a {MEMS} generator and a power management circuit},
  journal   = {Sensors and Actuators A: Physical},
  year      = {2008},
  volume    = {145-146},
  pages     = {363--370},
  month     = {jul},
  doi       = {10.1016/j.sna.2007.10.073},
  publisher = {Elsevier {BV}},
}

@Article{Yan2019,
  author    = {Xiaodong Yan and Mupeng Zheng and Mankang Zhu and Yudong Hou},
  title     = {A low frequency lead-free piezoelectric energy harvester with high-power density},
  journal   = {Journal of the American Ceramic Society},
  year      = {2019},
  volume    = {102},
  number    = {6},
  pages     = {3085--3089},
  month     = {jan},
  doi       = {10.1111/jace.16319},
  publisher = {Wiley},
}

@Article{Yang2019,
  author    = {Bin Yang and Zhiran Yi and Gang Tang and Jingquan Liu},
  title     = {A gullwing-structured piezoelectric rotational energy harvester for low frequency energy scavenging},
  journal   = {Applied Physics Letters},
  year      = {2019},
  volume    = {115},
  number    = {6},
  pages     = {063901},
  month     = {aug},
  doi       = {10.1063/1.5110368},
  publisher = {{AIP} Publishing},
}

@Article{Mahale2019,
  author    = {Bhoopesh Mahale and Naveen Kumar and Rishikesh Pandey and Rajeev Ranjan},
  title     = {High Power Density Low-Lead-Piezoceramic{\textendash}Polymer Composite Energy Harvester},
  journal   = {{IEEE} Transactions on Ultrasonics, Ferroelectrics, and Frequency Control},
  year      = {2019},
  volume    = {66},
  number    = {4},
  pages     = {789--796},
  month     = {apr},
  doi       = {10.1109/tuffc.2019.2892974},
  publisher = {Institute of Electrical and Electronics Engineers ({IEEE})},
}

@Article{Fu2018,
  author    = {Jing Fu and Yudong Hou and Xin Gao and Mupeng Zheng and Mankang Zhu},
  title     = {Highly durable piezoelectric energy harvester based on a {PVDF} flexible nanocomposite filled with oriented {BaTi}2O5 nanorods with high power density},
  journal   = {Nano Energy},
  year      = {2018},
  volume    = {52},
  pages     = {391--401},
  month     = {oct},
  doi       = {10.1016/j.nanoen.2018.08.006},
  publisher = {Elsevier {BV}},
}

@Article{Chauhan2019,
  author    = {Sandeep Singh Chauhan and M. M. Joglekar and S. K. Manhas},
  title     = {High Power Density {CMOS} Compatible Micro-Machined {MEMs} Energy Harvester},
  journal   = {{IEEE} Sensors Journal},
  year      = {2019},
  volume    = {19},
  number    = {20},
  pages     = {9122--9130},
  month     = {oct},
  doi       = {10.1109/jsen.2019.2923972},
  publisher = {Institute of Electrical and Electronics Engineers ({IEEE})},
}

@Article{Nabavi2019,
  author    = {Seyedfakhreddin Nabavi and Lihong Zhang},
  title     = {Nonlinear Multi-Mode Wideband Piezoelectric {MEMS} Vibration Energy Harvester},
  journal   = {{IEEE} Sensors Journal},
  year      = {2019},
  volume    = {19},
  number    = {13},
  pages     = {4837--4848},
  month     = {jul},
  doi       = {10.1109/jsen.2019.2904025},
  publisher = {Institute of Electrical and Electronics Engineers ({IEEE})},
}

@Article{Huang2019,
  author    = {Manjuan Huang and Cheng Hou and Yunfei Li and Huicong Liu and Fengxia Wang and Tao Chen and Zhan Yang and Gang Tang and Lining Sun},
  title     = {A Low-Frequency {MEMS} Piezoelectric Energy Harvesting System Based on Frequency Up-Conversion Mechanism},
  journal   = {Micromachines},
  year      = {2019},
  volume    = {10},
  number    = {10},
  pages     = {639},
  month     = {sep},
  doi       = {10.3390/mi10100639},
  publisher = {{MDPI} {AG}},
}

@Comment{jabref-meta: databaseType:bibtex;}
