# Supplementary material for: Data relating to mems piezoelectric micro power harvester physical parameter optimization, for extremely low frequency and low vibration level applications
Source: Data Brief. 2020 Nov 24;33:106571. doi: 10.1016/j.dib.2020.106571 (PMC7704336; doi:10.1016/j.dib.2020.106571)
Supplement: Supplementary file 3 [file mmc3.zip › fig 2.txt]

% Coordinates
0.0                      2.248378E-5              
0.3                      2.3818053E-5             
0.6                      2.8963275E-5             
0.9                      4.684642E-5              
1.2                      6.707456E-4              
1.5                      3.731171E-5              
1.8                      1.5173141E-5             
2.1                      8.459378E-6              
2.4                      5.481054E-6              
2.7                      4.0701025E-6             
3.0                      3.5440198E-6             
3.3                      3.5694845E-6             
3.6                      3.9455217E-6             
3.9                      4.5961556E-6             
4.2                      5.572957E-6              
4.5                      7.11006E-6               
4.8                      9.98517E-6               
5.1                      1.7849878E-5             
5.4                      1.3858506E-4             
5.7                      2.42521E-5               
6.0                      1.4445855E-5             
6.3                      1.6109567E-5             
6.6                      2.9925344E-5             
6.9                      5.2052713E-4             
7.2                      2.5895855E-5             
7.5                      1.3294639E-5             
7.8                      8.916632E-6              
8.1                      6.692459E-6              
8.4                      5.341849E-6              
8.7                      4.431272E-6              
9.0                      3.7741154E-6             
9.3                      3.2768783E-6             
9.6                      2.8868285E-6             
9.9                      2.5725626E-6             
10.2                     2.3138666E-6             
10.5                     2.0969E-6                
10.8                     1.9125828E-6             
11.1                     1.7539344E-6             
11.4                     1.6163343E-6             
11.7                     1.49567E-6               
12.0                     1.3889947E-6             
12.3                     1.2941736E-6             
12.6                     1.2092698E-6             
12.9                     1.1327015E-6             
13.2                     1.0643945E-6             
13.5                     1.0015905E-6             
13.8                     9.443073E-7              
14.1                     8.918746E-7              
14.4                     8.4371544E-7             
14.7                     7.9933125E-7             
15.0                     7.58707E-7               
15.3                     7.206774E-7              
15.6                     6.8533495E-7             
15.9                     6.5241966E-7             
16.2                     6.2168755E-7             
16.5                     5.929318E-7              
16.8                     5.6596303E-7             
17.1                     5.406217E-7              
17.4                     5.1676335E-7             
17.7                     4.9425523E-7             
18.0                     4.7298082E-7             
18.3                     4.528349E-7              
18.6                     4.3372322E-7             
18.9                     4.1556274E-7             
19.2                     3.982689E-7              
19.5                     3.8177387E-7             
19.8                     3.6597476E-7             
20.1                     3.5088178E-7             
20.4                     3.3640202E-7             
20.7                     3.224842E-7              
21.0                     3.0908186E-7             
21.3                     2.961473E-7              
21.6                     2.8363525E-7             
21.9                     2.7150597E-7             
22.2                     2.5958482E-7             
22.5                     2.4809154E-7             
22.8                     2.3687177E-7             
23.1                     2.258917E-7              
23.4                     2.150806E-7              
23.7                     2.044921E-7              
24.0                     1.9407099E-7             
24.3                     1.8380838E-7             
24.6                     1.737159E-7              
24.9                     1.6382434E-7             
25.2                     1.542229E-7              
25.5                     1.4507043E-7             
25.8                     1.3666426E-7             
26.1                     1.2951138E-7             
26.4                     1.2447124E-7             
26.7                     1.22893E-7               
27.0                     1.2672639E-7             
27.3                     1.384926E-7              
27.6                     1.6123614E-7             
27.9                     1.9898043E-7             
28.2                     2.5848564E-7             
28.5                     3.535689E-7              
28.8                     5.1770604E-7             
29.1                     8.5470083E-7             
29.4                     1.9122256E-6             
29.7                     3.200727E-5              
30.0                     1.9555453E-6             
% Elements (lines)
1         2         
2         3         
3         4         
4         5         
5         6         
6         7         
7         8         
8         9         
9         10        
10        11        
11        12        
12        13        
13        14        
14        15        
15        16        
16        17        
17        18        
18        19        
19        20        
20        21        
21        22        
22        23        
23        24        
24        25        
25        26        
26        27        
27        28        
28        29        
29        30        
30        31        
31        32        
32        33        
33        34        
34        35        
35        36        
36        37        
37        38        
38        39        
39        40        
40        41        
41        42        
42        43        
43        44        
44        45        
45        46        
46        47        
47        48        
48        49        
49        50        
50        51        
51        52        
52        53        
53        54        
54        55        
55        56        
56        57        
57        58        
58        59        
59        60        
60        61        
61        62        
62        63        
63        64        
64        65        
65        66        
66        67        
67        68        
68        69        
69        70        
70        71        
71        72        
72        73        
73        74        
74        75        
75        76        
76        77        
77        78        
78        79        
79        80        
80        81        
81        82        
82        83        
83        84        
84        85        
85        86        
86        87        
87        88        
88        89        
89        90        
90        91        
91        92        
92        93        
93        94        
94        95        
95        96        
96        97        
97        98        
98        99        
99        100       
100       101       
