# Supplementary material for: Data relating to mems piezoelectric micro power harvester physical parameter optimization, for extremely low frequency and low vibration level applications
Source: Data Brief. 2020 Nov 24;33:106571. doi: 10.1016/j.dib.2020.106571 (PMC7704336; doi:10.1016/j.dib.2020.106571)
Supplement: Supplementary file 4 [file mmc4.zip › fig 3.txt]

% Coordinates
0.0                      74728.44                 
0.3                      78952.68                 
0.6                      95219.08                 
0.9                      151603.17                
1.2                      2113321.2                
1.5                      112364.14                
1.8                      42229.723                
2.1                      20353.568                
2.4                      9935.189                 
2.7                      4520.407                 
3.0                      4073.7102                
3.3                      6612.7573                
3.6                      9537.48                  
3.9                      12707.221                
4.2                      16507.83                 
4.5                      21761.744                
4.8                      30801.936                
5.1                      54174.65                 
5.4                      402245.88                
5.7                      66512.61                 
6.0                      40198.414                
6.3                      48970.74                 
6.6                      97688.17                 
6.9                      1769435.6                
7.2                      90047.98                 
7.5                      46858.594                
7.8                      31701.82                 
8.1                      23935.344                
8.4                      19186.295                
8.7                      15966.638                
9.0                      13632.56                 
9.3                      11859.973                
9.6                      10465.31                 
9.9                      9338.79                  
10.2                     8409.49                  
10.5                     7628.696                 
10.8                     6964.3594                
11.1                     6391.782                 
11.4                     5894.579                 
11.7                     5458.121                 
12.0                     5071.914                 
12.3                     4728.3413                
12.6                     4420.486                 
12.9                     4142.7207                
13.2                     3894.7104                
13.5                     3666.5908                
13.8                     3458.4224                
14.1                     3267.7952                
14.4                     3092.6362                
14.7                     2931.146                 
15.0                     2783.2617                
15.3                     2644.7988                
15.6                     2516.0806                
15.9                     2396.1653                
16.2                     2284.1724                
16.5                     2179.3503                
16.8                     2081.015                 
17.1                     1988.5864                
17.4                     1901.5397                
17.7                     1819.3915                
18.0                     1741.7181                
18.3                     1668.1348                
18.6                     1598.2961                
18.9                     1531.898                 
19.2                     1468.6285                
19.5                     1408.2368                
19.8                     1350.3473                
20.1                     1294.9788                
20.4                     1241.7899                
20.7                     1190.5837                
21.0                     1141.1771                
21.3                     1093.3795                
21.6                     1047.0056                
21.9                     1001.883                 
22.2                     957.3225                 
22.5                     914.1057                 
22.8                     871.6054                 
23.1                     829.6228                 
23.4                     787.78217                
23.7                     746.16956                
24.0                     704.38715                
24.3                     662.14166                
24.6                     619.1077                 
24.9                     574.8559                 
25.2                     528.9249                 
25.5                     480.6915                 
25.8                     429.4116                 
26.1                     374.05963                
26.4                     313.37567                
26.7                     245.6926                 
27.0                     169.21095                
27.3                     85.99067                 
27.6                     74.39413                 
27.9                     205.01433                
28.2                     401.4078                 
28.5                     692.76465                
28.8                     1172.9353                
29.1                     2133.3416                
29.4                     5107.6265                
29.7                     89814.15                 
30.0                     5694.4463                
% Elements (lines)
1         2         
2         3         
3         4         
4         5         
5         6         
6         7         
7         8         
8         9         
9         10        
10        11        
11        12        
12        13        
13        14        
14        15        
15        16        
16        17        
17        18        
18        19        
19        20        
20        21        
21        22        
22        23        
23        24        
24        25        
25        26        
26        27        
27        28        
28        29        
29        30        
30        31        
31        32        
32        33        
33        34        
34        35        
35        36        
36        37        
37        38        
38        39        
39        40        
40        41        
41        42        
42        43        
43        44        
44        45        
45        46        
46        47        
47        48        
48        49        
49        50        
50        51        
51        52        
52        53        
53        54        
54        55        
55        56        
56        57        
57        58        
58        59        
59        60        
60        61        
61        62        
62        63        
63        64        
64        65        
65        66        
66        67        
67        68        
68        69        
69        70        
70        71        
71        72        
72        73        
73        74        
74        75        
75        76        
76        77        
77        78        
78        79        
79        80        
80        81        
81        82        
82        83        
83        84        
84        85        
85        86        
86        87        
87        88        
88        89        
89        90        
90        91        
91        92        
92        93        
93        94        
94        95        
95        96        
96        97        
97        98        
98        99        
99        100       
100       101       
