# Supplementary material for: Data relating to mems piezoelectric micro power harvester physical parameter optimization, for extremely low frequency and low vibration level applications
Source: Data Brief. 2020 Nov 24;33:106571. doi: 10.1016/j.dib.2020.106571 (PMC7704336; doi:10.1016/j.dib.2020.106571)
Supplement: Supplementary file 5 [file mmc5.zip]

Archive with 1 entries (1 files):
- fig 4 transient.txt
