# Supplementary material for: Data relating to mems piezoelectric micro power harvester physical parameter optimization, for extremely low frequency and low vibration level applications
Source: Data Brief. 2020 Nov 24;33:106571. doi: 10.1016/j.dib.2020.106571 (PMC7704336; doi:10.1016/j.dib.2020.106571)
Supplement: Supplementary file 5 [file mmc5.zip › fig 4 transient.txt]

% Coordinates
0.0                      2.0843327E-10            
0.1                      3.7282243E-5             
0.2                      7.615884E-5              
0.3                      6.2765495E-5             
0.4                      1.3535549E-5             
0.5                      1.19489974E-4            
0.6                      1.7412115E-4             
0.7                      1.376982E-4              
0.8                      7.2971766E-6             
0.9                      1.7030038E-4             
1.0                      2.7230513E-4             
1.1                      2.2119995E-4             
1.2                      4.1520223E-5             
1.3                      1.7151637E-4             
1.4                      3.0422228E-4             
1.5                      2.9640403E-4             
1.6                      1.2793687E-4             
1.7                      1.4420289E-4             
1.8                      3.777955E-4              
1.9                      4.2262065E-4             
2.0                      2.4761987E-4             
2.1                      1.0736319E-4             
2.2                      4.1108686E-4             
2.3                      5.1343377E-4             
2.4                      3.6453622E-4             
2.5                      4.141572E-5              
2.6                      3.391546E-4              
2.7                      5.1146763E-4             
2.8                      4.3447845E-4             
2.9                      1.1656451E-4             
3.0                      2.9556063E-4             
3.1                      5.5346946E-4             
3.2                      5.2186125E-4             
3.3                      2.1426739E-4             
3.4                      2.3706743E-4             
3.5                      5.8934407E-4             
3.6                      6.3289615E-4             
3.7                      3.3480304E-4             
3.8                      1.7573706E-4             
3.9                      5.9694913E-4             
4.0                      6.6220993E-4             
4.1                      3.9997604E-4             
4.2                      1.0513493E-4             
4.3                      5.27692E-4               
4.4                      6.6626596E-4             
4.5                      4.7099503E-4             
4.6                      1.2732825E-5             
4.7                      4.364794E-4              
4.8                      6.18584E-4               
4.9                      4.633301E-4              
5.0                      6.610944E-5              
5.1                      3.9137006E-4             
5.2                      6.441698E-4              
5.3                      5.642549E-4              
5.4                      1.8040369E-4             
5.5                      3.1054337E-4             
5.6                      6.0308113E-4             
5.7                      5.8800384E-4             
5.8                      2.5487097E-4             
5.9                      2.3723597E-4             
6.0                      5.830619E-4              
6.1                      6.2579167E-4             
6.2                      3.3829806E-4             
6.3                      1.5668116E-4             
6.4                      5.500181E-4              
6.5                      6.2066707E-4             
6.6                      3.858843E-4              
6.7                      8.5858184E-5             
6.8                      5.081486E-4              
6.9                      6.651139E-4              
7.0                      4.7700552E-4             
7.1                      1.9097362E-5             
7.2                      4.9018976E-4             
7.3                      7.3229347E-4             
7.4                      5.965403E-4              
7.5                      1.21845835E-4            
7.6                      4.5813306E-4             
7.7                      7.9572713E-4             
7.8                      7.236069E-4              
7.9                      2.5268257E-4             
8.0                      3.7152224E-4             
8.1                      7.513438E-4              
8.2                      7.5011654E-4             
8.3                      3.518482E-4              
8.4                      2.7627486E-4             
8.5                      7.7058596E-4             
8.6                      8.614354E-4              
8.7                      4.8605615E-4             
8.8                      1.5084908E-4             
8.9                      7.434369E-4              
9.0                      8.774184E-4              
9.1                      5.79558E-4               
9.2                      4.6426787E-5             
9.3                      6.3573336E-4             
9.4                      8.803873E-4              
9.5                      6.651384E-4              
9.6                      7.8852776E-5             
9.7                      5.3795625E-4             
9.8                      7.985615E-4              
9.9                      6.575116E-4              
10.0                     1.6215988E-4             
10.1                     4.4080045E-4             
10.2                     7.7146955E-4             
10.3                     7.1710796E-4             
10.4                     2.6858598E-4             
10.5                     3.5100966E-4             
10.6                     7.940411E-4              
10.7                     8.177551E-4              
10.8                     3.973637E-4              
10.9                     2.560667E-4              
11.0                     7.2970486E-4             
11.1                     7.7092974E-4             
11.2                     4.427642E-4              
11.3                     1.4217883E-4             
11.4                     6.220838E-4              
11.5                     7.230561E-4              
11.6                     4.7263922E-4             
11.7                     5.7037632E-5             
11.8                     5.475133E-4              
11.9                     7.4202724E-4             
12.0                     5.5428315E-4             
12.1                     2.3981924E-5             
12.2                     4.754473E-4              
12.3                     7.065273E-4              
12.4                     5.6873594E-4             
12.5                     1.2520558E-4             
12.6                     4.006781E-4              
12.7                     6.7240157E-4             
12.8                     6.1072235E-4             
12.9                     2.256629E-4              
13.0                     3.0848602E-4             
13.1                     6.4649695E-4             
13.2                     6.6012883E-4             
13.3                     3.059176E-4              
13.4                     2.3509169E-4             
13.5                     6.5127003E-4             
13.6                     7.305742E-4              
13.7                     4.1072562E-4             
13.8                     1.3325227E-4             
13.9                     6.477162E-4              
14.0                     7.5942534E-4             
14.1                     4.953522E-4              
14.2                     6.7976805E-5             
14.3                     5.7981507E-4             
14.4                     7.876404E-4              
14.5                     5.735747E-4              
14.6                     3.7350062E-5             
14.7                     5.137966E-4              
14.8                     7.3672854E-4             
14.9                     5.8061455E-4             
15.0                     1.0101077E-4             
15.1                     4.3559368E-4             
15.2                     6.9119997E-4             
15.3                     6.049675E-4              
15.4                     1.9617881E-4             
15.5                     3.4596657E-4             
15.6                     6.612231E-4              
15.7                     6.513423E-4              
15.8                     2.778355E-4              
15.9                     2.768832E-4              
16.0                     6.778681E-4              
16.1                     7.2907464E-4             
16.2                     3.9130345E-4             
16.3                     1.9411971E-4             
16.4                     6.5909786E-4             
16.5                     7.8178936E-4             
16.6                     4.9450423E-4             
16.7                     1.0332292E-4             
16.8                     6.279284E-4              
16.9                     8.272371E-4              
17.0                     5.926925E-4              
% Elements (lines)
1         2         
2         3         
3         4         
4         5         
5         6         
6         7         
7         8         
8         9         
9         10        
10        11        
11        12        
12        13        
13        14        
14        15        
15        16        
16        17        
17        18        
18        19        
19        20        
20        21        
21        22        
22        23        
23        24        
24        25        
25        26        
26        27        
27        28        
28        29        
29        30        
30        31        
31        32        
32        33        
33        34        
34        35        
35        36        
36        37        
37        38        
38        39        
39        40        
40        41        
41        42        
42        43        
43        44        
44        45        
45        46        
46        47        
47        48        
48        49        
49        50        
50        51        
51        52        
52        53        
53        54        
54        55        
55        56        
56        57        
57        58        
58        59        
59        60        
60        61        
61        62        
62        63        
63        64        
64        65        
65        66        
66        67        
67        68        
68        69        
69        70        
70        71        
71        72        
72        73        
73        74        
74        75        
75        76        
76        77        
77        78        
78        79        
79        80        
80        81        
81        82        
82        83        
83        84        
84        85        
85        86        
86        87        
87        88        
88        89        
89        90        
90        91        
91        92        
92        93        
93        94        
94        95        
95        96        
96        97        
97        98        
98        99        
99        100       
100       101       
101       102       
102       103       
103       104       
104       105       
105       106       
106       107       
107       108       
108       109       
109       110       
110       111       
111       112       
112       113       
113       114       
114       115       
115       116       
116       117       
117       118       
118       119       
119       120       
120       121       
121       122       
122       123       
123       124       
124       125       
125       126       
126       127       
127       128       
128       129       
129       130       
130       131       
131       132       
132       133       
133       134       
134       135       
135       136       
136       137       
137       138       
138       139       
139       140       
140       141       
141       142       
142       143       
143       144       
144       145       
145       146       
146       147       
147       148       
148       149       
149       150       
150       151       
151       152       
152       153       
153       154       
154       155       
155       156       
156       157       
157       158       
158       159       
159       160       
160       161       
161       162       
162       163       
163       164       
164       165       
165       166       
166       167       
167       168       
168       169       
169       170       
170       171       
